# Supplementary material for: Bifidobacterium pseudocatenulatum-Mediated Bile Acid Metabolism to Prevent Rheumatoid Arthritis via the Gut–Joint Axis
Source: Nutrients. 2023 Jan 4;15(2):255. doi: 10.3390/nu15020255 (PMC9861548; doi:10.3390/nu15020255)
Supplement: Supplementary file 1 [file nutrients-15-00255-s001.zip]

Archive with 1 entries (1 files):
- nutrients-2052981-supplementary.pdf
